# Supplementary material for: Evaluation of the semen microbiome for fertility in men with obesity using next-generation sequencing
Source: Basic Clin Androl. 2025 Dec 5;35:47. doi: 10.1186/s12610-025-00294-x (PMC12679728; doi:10.1186/s12610-025-00294-x)
Supplement: Supplementary file 4 — Additional File 4. Semen analysis data for each participant. [file 12610_2025_294_MOESM4_ESM.csv]

PN	Age (y)	Weight (kg)	Height (m)	BMI (kg/m2)	Volume (mlt)	Sexual abstinence period(day)	Leucocyte (1000/mlt)	pH	Sperm Concentration (million/mlt)	Total Sperm Count (million/ejaculate)	Total Progressive Motil Sperm Count (million)	A (%)	B (%)	C (%)	Motility (A+B) (%)	Normal Morphology (%)	Abnormal Morphology (%)
H1	53	97	1,68	34,37	2	3	200	7,8	0,01	0,02	0	0	1	99	1	0	100
H2	31	130	1,85	37,98	2,8	4	200	7,8	0	0	0	0	0	0	0	0	0
H3	35	115	1,83	33,6	2,5	3	300	8	10	25	10	40	5	55	45	4	96
H4	32	115	1,78	36,3	3	3	300	8	23	69	35	51	5	44	56	5	95
H5	40	94	1,67	33,7	3	5	200	7,8	0	0	0	0	0	0	0	0	0
H6	26	90	1,67	32,27	2	3	300	8	3	6	1,2	20	5	75	25	4	96
H7	27	94	1,7	32,52	3	4	300	8	18	54	20	38	5	57	43	5	95
H8	31	110	1,85	32,14	2	3	600	8,6	2	4	0,8	20	5	75	25	2	98
H9	35	101	1,8	31,17	5	4	200	7,8	3	15	1,5	10	5	85	15	3	97
H10	31	100	1,78	31,56	1,6	4	200	7,8	0	0	0	0	0	0	0	0	0
H11	37	95	1,7	32,87	3	2	200	7,8	18	54	20	38	5	57	43	6	94
H12	43	99	1,72	33,46	2,5	3	300	8	32	80	40	50	5	45	55	6	94
H13	27	105	1,85	30,67	3	3	500	8,5	56	168	97	58	168	97	63	14	86
K1	39	95	1,85	27,75	2	3	200	7,8	45	90	48	54	5	41	59	12	88
K2	35	93	1,7	32,17	3	3	200	7,8	23	69	31	45	5	50	50	8	92
K3	43	96	1,72	32,44	4	4	300	8	24	96	43	45	5	50	50	6	94
K4	43	95	1,72	32,11	3	3	300	8	26	78	41	53	5	42	58	12	88
K5	34	92	1,7	31,83	3	4	300	8	35	105	53	51	5	44	56	10	90
