# Supplementary material for: Evaluation of the semen microbiome for fertility in men with obesity using next-generation sequencing
Source: Basic Clin Androl. 2025 Dec 5;35:47. doi: 10.1186/s12610-025-00294-x (PMC12679728; doi:10.1186/s12610-025-00294-x)
Supplement: Supplementary file 6 — Additional File 6. Phylum level microbiome analysis results for each participant. [file 12610_2025_294_MOESM6_ESM.csv]

	H1	H11	H12	H13	H2	H3	H4	H5	H7	H8	H9	K1	K2	K3	K4	K5
Pseudomonadota	31,87815834	45,25935587	40,57812655	41,88587122	35,67213115	43,93614167	55,89635114	43,62700229	53,26662743	34,64630225	36,53846154	47,34883721	24,30278884	40,53150593	41,09766638	16,36337788
Bacillota	59,222347	42,75107856	44,60117215	43,47879158	49,1147541	42,50067078	35,32522475	45	38,96409653	51,78858521	48,0887574	42,18604651	48,29254411	42,23633629	47,01815039	49,04748365
Actinomycetota	5,432341381	6,872679843	8,065958081	8,324687214	9,049180328	7,982291387	4,865150714	6,247139588	2,766333137	7,11414791	8,970414201	7,255813953	2,902675014	6,033762327	6,76318064	26,41455786
Bacteroidota	3,003930376	4,20387278	5,344193901	4,93133964	6,06557377	4,252750201	3,067160233	4,130434783	4,296645085	4,782958199	5,485207101	2,651162791	22,31075697	9,744275447	4,127052723	7,435314188
Euryarchaeota	0,336889388	0,471556135	0,347670607	0,494354593	0,098360656	0,442715321	0,264410365	0,457665904	0,706297822	0,221061093	0,272189349	0,325581395	0,170745589	0,267424369	0,151253241	0,170599943
Verrucomicrobiota	0,12633352	0,230761513	0,288069931	0,384498016	0	0,429299705	0,581702803	0,228832952	0	0,562700965	0,467455621	0,23255814	0,369948776	0,066856092	0,237683665	0,113733295
Fusobacteriota	0	0,200662185	0,625807092	0,37229173	0	0,201234237	0	0,205949657	0	0	0,124260355	0	0	0,200568277	0,324114088	0,326983224
Mycoplasmatota	0	0,010033109	0,059600675	0,042722002	0	0,080493695	0	0	0	0,884244373	0,017751479	0	1,650540694	0,050142069	0,021607606	0,127949957
Synergistota	0	0	0	0	0	0	0	0	0	0	0	0	0	0,835701153	0	0
Planctomycetota	0	0	0	0,085444004	0	0	0	0	0	0	0,035502959	0	0	0,033428046	0,259291271	0
Acidobacteriota	0	0	0,089401013	0	0	0,174403005	0	0,102974828	0	0	0	0	0	0	0	0
