# Supplementary material for: Evaluation of the semen microbiome for fertility in men with obesity using next-generation sequencing
Source: Basic Clin Androl. 2025 Dec 5;35:47. doi: 10.1186/s12610-025-00294-x (PMC12679728; doi:10.1186/s12610-025-00294-x)
Supplement: Supplementary file 7 — Additional File 7. Class level microbiome analysis results for each participant. [file 12610_2025_294_MOESM7_ESM.csv]

	H1	H11	H12	H13	H2	H3	H4	H5	H7	H8	H9	K1	K2	K3	K4	K5
Gammaproteobacteria	26,11625948	32,51730711	32,68103705	33,56916321	31,2745098	33,24389589	38,97408778	32,48283753	35,84461448	28,7839196	32,61165336	38,37209302	17,55833808	27,54471001	31,93604149	11,67187944
Bacilli	58,91603482	42,0387278	43,52835999	42,10783118	48,43137255	40,97129058	35,32522475	43,93592677	38,96409653	50,53266332	47,13989944	41,06976744	18,58281161	31,68978773	44,72774417	22,64714245
Actinomycetes	5,405784892	6,722183205	7,936823284	8,258111735	8,921568627	7,982291387	4,865150714	6,178489703	2,589758682	6,994974874	8,92043774	7,255813953	2,731929425	5,883336119	6,698357822	26,41455786
Alphaproteobacteria	3,622577928	8,00642119	4,807787822	4,91583313	2,091503268	6,359001878	12,16287678	7,00228833	10,82989994	2,934673367	1,969831411	5,76744186	4,52475811	8,373725556	4,883318928	2,06141598
Flavobacteriia	1,656837967	1,986555634	2,572762491	2,567699439	2,287581699	1,90501744	2,062400846	2,391304348	2,295467922	1,527638191	3,111505472	1,674418605	1,166761525	0,935985292	1,534140017	0,639749787
Betaproteobacteria	2,120190958	4,695495134	3,089301679	3,348377653	1,928104575	4,333243896	4,759386568	4,084668192	6,592113008	2,914572864	1,928423543	3,209302326	2,219692658	4,613070366	4,278305964	1,137332954
Clostridia	0,322942994	0,67221832	0,764875335	1,232007807	0,522875817	1,395224041	0	1,064073227	0	0,944723618	0,839988169	1,023255814	27,12009106	9,510279124	1,8366465	2,558999147
Bacteroidia	1,347935973	2,066820508	2,731697626	2,360331788	3,758169935	2,240407835	1,004759387	1,739130435	2,001177163	3,115577889	2,324755989	0,976744186	21,14399545	8,808290155	2,420051858	6,795564401
Methanobacteria	0,336983993	0,471556135	0,298003377	0,42083435	0,098039216	0,442715321	0,264410365	0,366132723	0,706297822	0,221105528	0,272108844	0,325581395	0,170745589	0,267424369	0,151253241	0
Tissierellia	0	0	0	0	0	0	0	0	0	0,16080402	0	0	0	0,551562761	0,237683665	22,95990901
Verrucomicrobiae	0,126368997	0,210695294	0,288069931	0,33544767	0	0,362221626	0,581702803	0,228832952	0	0,24120603	0,414078675	0,23255814	0,369948776	0,033428046	0,237683665	0,085299972
Fusobacteriia	0	0,200662185	0,625807092	0,372041961	0	0,201234237	0	0,205949657	0	0	0,124223602	0	0	0,200568277	0,324114088	0,326983224
Epsilonproteobacteria	0	0,040132437	0	0	0,261437908	0	0	0,057208238	0	0	0	0	0	0	0	1,464316179
Mollicutes	0	0	0,04966723	0	0	0	0	0	0	0,884422111	0	0	1,5651679	0	0	0,085299972
Coriobacteriia	0,028081999	0,150496639	0,129134797	0,060990485	0,098039216	0	0	0,068649886	0,176574456	0,060301508	0,047323277	0	0,170745589	0,150426208	0,064822818	0
Negativicutes	0	0,040132437	0,21853581	0,097584777	0	0,120740542	0	0	0	0,16080402	0,094646554	0,093023256	2,532726238	0,484706669	0,216076059	0,88143304
Synergistia	0	0	0	0	0	0	0	0	0	0	0	0	0	0,835701153	0	0
Planctomycetia	0	0	0	0,08538668	0	0	0	0	0	0	0,035492458	0	0	0,033428046	0,259291271	0
Opitutae	0	0,020066219	0	0,048792388	0	0,067078079	0	0	0	0	0,053238687	0	0	0,033428046	0	0
Blastocatellia	0	0	0,089401013	0	0	0,174403005	0	0,102974828	0	0	0	0	0	0	0	0
Methanomicrobia	0	0	0	0,073188583	0	0	0	0,091533181	0	0	0	0	0	0	0	0,170599943
Mycoplasmatota	0	0,010033109	0,009933446	0,04269334	0	0,080493695	0	0	0	0	0,017746229	0	0,085372795	0,050142069	0,021607606	0,042649986
Terrimicrobia	0	0	0	0	0	0	0	0	0	0,32160804	0	0	0	0	0	0,028433324
Cyanophyceae	0	0	0	0,030495243	0,326797386	0	0	0	0	0,060301508	0	0	0	0	0	0
Lentisphaeria	0	0	0	0,036594291	0	0	0	0	0	0	0,029577048	0	0	0	0	0
Sphingobacteriia	0	0	0	0	0	0	0	0	0	0,040201005	0,047323277	0	0	0	0	0
Oligoflexia	0	0	0	0,024396194	0	0	0	0	0	0	0,017746229	0	0	0	0	0,028433324
Erysipelotrichia	0	0	0,089401013	0,012198097	0	0,013415616	0	0	0	0	0	0	0,056915196	0	0	0
Chitinophagia	0	0,040132437	0	0	0	0,107324926	0	0	0	0	0	0	0	0	0	0
Saprospiria	0	0,040132437	0,039733784	0	0	0	0	0	0	0	0	0	0	0	0,172860847	0
Cytophagia	0	0,070231765	0	0	0	0	0	0	0	0,100502513	0	0	0	0	0	0
Halobacteria	0	0	0,04966723	0	0	0	0	0	0	0	0	0	0	0	0	0
