# Supplementary material for: Evaluation of the semen microbiome for fertility in men with obesity using next-generation sequencing
Source: Basic Clin Androl. 2025 Dec 5;35:47. doi: 10.1186/s12610-025-00294-x (PMC12679728; doi:10.1186/s12610-025-00294-x)
Supplement: Supplementary file 8 — Additional File 8. Order level microbiome analysis results for each participant. [file 12610_2025_294_MOESM8_ESM.csv]

	H1	H11	H12	H13	H2	H3	H4	H5	H7	H8	H9	K1	K2	K3	K4	K5
Enterobacterales	18,87984278	19,84549012	24,03893911	24,06684557	24,64052288	23,45049638	25,75356954	19,96567506	14,94997057	21,51466452	25,88583259	28,13953488	11,61070006	16,78649055	23,98444252	9,454080182
Bacillales	19,93262212	30,2297582	31,52875733	30,42205416	35,4248366	29,47410786	23,4796404	29,24485126	26,54502649	22,0972278	34,47500739	27,76744186	10,9846329	23,49105501	28,39239412	11,6860961
Lactobacillales	38,96687254	11,8089696	11,99960266	11,68577702	13,00653595	11,49718272	11,84558435	14,69107551	12,41907004	28,40498192	12,66489204	13,30232558	7,598178714	8,209329544	16,33535004	10,96104635
Moraxellales	5,811341943	11,28724792	7,102413827	7,788484996	6,209150327	8,478669171	12,85034373	10,17162471	20,48263685	5,243069506	4,448388051	8,23255814	3,073420603	10,16552416	5,769230769	1,521182826
Micrococcales	4,154969118	4,956355975	6,238204033	6,367406685	5,68627451	6,198014489	2,538339503	4,347826087	2,589758682	4,359180394	7,092576161	5,813953488	1,365964713	3,929108845	4,213483146	1,691782769
Caulobacterales	1,81078046	4,655362697	2,731697626	2,653086119	1,111111111	3,635631876	8,196721311	3,501144165	7,474985285	1,345922057	0,366755398	2,465116279	1,024473534	5,116201304	2,009507347	0,753483082
Flavobacteriales	1,656372824	1,986555634	2,572762491	2,567699439	2,287581699	1,90501744	2,062400846	2,391304348	2,295467922	1,526717557	3,111505472	1,674418605	1,166761525	0,936298278	1,534140017	0,639749787
Mycobacteriales	0,477259966	0,511688572	0,605940201	0,494022932	0,163398693	0,536624631	0	0,354691076	0	1,345922057	0,715764567	0	0,853727945	0,150476509	0,929127053	18,87972704
Nitrosomonadales	0,533408198	1,916323869	0,695341214	0,914857282	0,849673203	1,234236651	2,115282919	1,52173913	3,119482048	0,642828445	0,147885241	1,255813953	0	1,404447417	1,36127917	0,199033267
Sphingomonadales	0,84222347	1,976522524	1,003278037	1,04903635	0,359477124	1,596458277	2,855631941	2,151029748	3,060623896	1,024507834	0,289855072	1,11627907	0	1,67196121	1,642178047	0,113733295
Eubacteriales	0,32285233	0,67221832	0,764875335	1,232007807	0,522875817	1,395224041	0	1,064073227	0	0,944154279	0,839988169	1,023255814	27,12009106	9,513459288	1,8366465	2,502132499
Propionibacteriales	0,631667602	0,571887228	0,774808781	0,994144913	0,91503268	0,657365173	0,951877314	0,446224256	0	0,602651667	0,946465543	1,441860465	0,256118384	0,551747199	1,015557476	0,980949673
Xanthomonadales	0,954519933	0,81268185	1,152279726	1,097828739	0	0,925677489	0	1,075514874	0	1,205303335	1,549837326	1,209302326	1,052931133	0,451429527	1,037165082	0,156383281
Burkholderiales	1,277372263	2,478177987	2,01648952	2,189558429	0,784313725	2,817279313	2,644103649	2,3798627	3,060623896	2,089192447	1,478852411	1,953488372	0,768355151	2,925932118	1,72860847	0,696616434
Bacteroidales	1,347557552	2,066820508	2,731697626	2,360331788	3,758169935	2,240407835	1,004759387	1,739130435	2,001177163	3,113700281	2,324755989	0,976744186	21,14399545	8,811235579	2,420051858	6,738697754
Methanobacteriales	0,336889388	0,471556135	0,298003377	0,42083435	0,098039216	0,442715321	0,264410365	0,366132723	0,706297822	0,220972278	0,272108844	0,325581395	0,170745589	0,267513794	0,151253241	0
Tissierellales	0	0	0	0	0	0	0	0	0	0,160707111	0	0	0	0,551747199	0,237683665	20,6141598
Rhodobacterales	0,589556429	0,571887228	0,447005066	0,457428641	0,326797386	0,630533942	0	0,675057208	0,294290759	0,441944556	0,295770482	1,395348837	1,024473534	0,735662933	1,058772688	0,469149844
Pseudonocardiales	0,140370578	0,451489917	0,149001689	0,207367651	0	0,34880601	1,374933897	0,961098398	0	0,220972278	0,065069506	0	0,170745589	0,284233406	0,3673293	0
Rhodocyclales	0,224592925	0,300993278	0,377470945	0,243961942	0,294117647	0,281727931	0	0,183066362	0,412007063	0,1807955	0,301685892	0	0,739897553	0,284233406	1,188418323	0,241683253
Actinomycetales	0	0	0	0	2,156862745	0	0	0	0	0	0	0	0	0	0	4,620415127
Oceanospirillales	0,070185289	0,210695294	0	0,121980971	0,261437908	0,134156158	0	0,343249428	0	0,281237445	0,130139012	0	0	0,150476509	0,3673293	0,085299972
Thiotrichales	0,252667041	0,160529748	0,149001689	0,146377165	0,163398693	0,107324926	0	0,091533181	0,412007063	0,140618722	0,207039337	0,325581395	0	0	0,151253241	0
Verrucomicrobiales	0,12633352	0,210695294	0,288069931	0,33544767	0	0,362221626	0,581702803	0,228832952	0	0,241060667	0,414078675	0,23255814	0,369948776	0,033439224	0,237683665	0,085299972
Rhodospirillales	0,308815272	0,421390589	0,317870269	0,25006099	0	0,362221626	1,110523533	0,228832952	0	0	0,33126294	0,790697674	0	0,401270691	0,172860847	0,412283196
Tissierellia	0	0	0	0	0	0	0	0	0	0	0	0	0	0	0	2,345749218
Fusobacteriales	0	0,200662185	0,625807092	0,372041961	0	0,201234237	0	0,205949657	0	0	0,124223602	0	0	0,200635345	0,324114088	0,326983224
Alteromonadales	0	0	0	0,121980971	0	0,147571774	0,370174511	0,400457666	0	0,1807955	0,224785566	0	0	0	0,216076059	0
Campylobacterales	0	0,040132437	0	0	0,261437908	0	0	0,057208238	0	0	0	0	0	0	0	1,464316179
Mycoplasmatales	0	0	0,04966723	0	0	0	0	0	0	0,883889112	0	0	1,5651679	0	0	0,085299972
Hyphomicrobiales	0,070185289	0,381258152	0,238402702	0,42083435	0,294117647	0	0	0,2402746	0	0	0,490979	0	2,475811042	0,351111854	0	0,184816605
Coriobacteriales	0,028074116	0,150496639	0,129134797	0,060990485	0,098039216	0	0	0,034324943	0	0,060265167	0,047323277	0	0	0,150476509	0,064822818	0
Acidaminococcales	0	0,040132437	0	0,024396194	0	0	0	0	0	0	0	0,093023256	1,365964713	0,050158836	0	0
Pasteurellales	0,098259405	0	0	0	0	0	0	0	0	0	0	0	1,650540694	0	0	0
Synergistales	0	0	0	0	0	0	0	0	0	0	0	0	0	0,835980605	0	0
Bifidobacteriales	0	0,160529748	0,168868581	0,195169554	0	0,241481084	0	0,068649886	0	0,462032945	0,100561964	0	0,085372795	0,969737502	0,172860847	0,241683253
Rickettsiales	0	0	0,069534121	0,08538668	0	0	0	0,125858124	0	0,120530333	0,076900325	0	0	0,100317673	0	0,127949957
Veillonellales	0	0	0,21853581	0,073188583	0	0,120740542	0	0	0	0,160707111	0,094646554	0	1,166761525	0,367831466	0,216076059	0,81034973
Pseudomonadales	0	0,200662185	0,178802026	0,225664796	0	0	0	0,411899314	0	0,200883889	0,16563147	0	0,170745589	0	0,410544512	0,383849872
Gemmatales	0	0	0	0,08538668	0	0	0	0	0	0	0,035492458	0	0	0	0,259291271	0
Neisseriales	0,084222347	0	0	0	0	0	0	0	0	0	0	0	0,711439954	0	0	0
Opitutales	0	0,020066219	0	0,048792388	0	0,067078079	0	0	0	0	0,053238687	0	0	0,033439224	0	0
Blastocatellales	0	0	0,089401013	0	0	0,174403005	0	0,102974828	0	0	0	0	0	0	0	0
Methanotrichales	0	0	0	0	0	0	0	0,091533181	0	0	0	0	0	0	0	0,170599943
Pelagibacterales	0	0	0	0	0	0,134156158	0	0,080091533	0	0	0,118308193	0	0	0	0	0
Mycoplasmoidales	0	0,010033109	0,009933446	0,04269334	0	0,080493695	0	0	0	0	0,017746229	0	0,085372795	0,050158836	0,021607606	0,042649986
Terrimicrobiales	0	0	0	0	0	0	0	0	0	0,321414223	0	0	0	0	0	0,028433324
Synechococcales	0	0	0	0,030495243	0,326797386	0	0	0	0	0,060265167	0	0	0	0	0	0
Methanomicrobiales	0	0	0	0,073188583	0	0	0	0	0	0	0	0	0	0	0	0
Victivallales	0	0	0	0,036594291	0	0	0	0	0	0	0,029577048	0	0	0	0	0
Sphingobacteriales	0	0	0	0	0	0	0	0	0	0,040176778	0,047323277	0	0	0	0	0
Aeromonadales	0,042111173	0	0,059600675	0	0	0	0	0,022883295	0	0	0	0,465116279	0	0	0	0
Bacteriovoracales	0	0	0	0,024396194	0	0	0	0	0	0	0,017746229	0	0	0	0	0,028433324
Erysipelotrichales	0	0	0,089401013	0,012198097	0	0,013415616	0	0	0	0	0	0	0,056915196	0	0	0
Chitinophagales	0	0,040132437	0	0	0	0,107324926	0	0	0	0	0	0	0	0	0	0
Saprospirales	0	0,040132437	0,039733784	0	0	0	0	0	0	0	0	0	0	0	0,172860847	0
Streptosporangiales	0	0,070231765	0	0	0	0	0	0	0	0	0	0	0	0	0	0
Cytophagales	0	0,070231765	0	0	0	0	0	0	0	0,100441945	0	0	0	0	0	0
Eggerthellales	0	0	0	0	0	0	0	0,034324943	0,176574456	0	0	0	0,170745589	0	0	0
Haloferacales	0	0	0,04966723	0	0	0	0	0	0	0	0	0	0	0	0	0
Selenomonadales	0	0	0	0	0	0	0	0	0	0	0	0	0	0,066878448	0	0,07108331
Vibrionales	0	0	0	0	0	0	0	0	0	0	0	0	0	0	0	0,07108331
Marinilabiliales	0	0	0	0	0	0	0	0	0	0	0	0	0	0	0	0,056866648
Thermoanaerobacterales	0	0	0	0	0	0	0	0	0	0	0	0	0	0	0	0,056866648
Acidimicrobiales	0	0	0	0	0	0	0	0	0	0,060265167	0	0	0	0	0	0
Myxococcales	0,028074116	0	0	0	0	0	0	0	0	0	0	0	0	0	0	0
