# Supplementary material for: Evaluation of the semen microbiome for fertility in men with obesity using next-generation sequencing
Source: Basic Clin Androl. 2025 Dec 5;35:47. doi: 10.1186/s12610-025-00294-x (PMC12679728; doi:10.1186/s12610-025-00294-x)
Supplement: Supplementary file 9 — Additional File 9. Family level microbiome analysis results for each participant. [file 12610_2025_294_MOESM9_ESM.csv]

	H1	H11	H12	H13	H2	H3	H4	H5	H7	H8	H9	K1	K2	K3	K4	K5
Enterobacteriaceae	18,82369455	19,66489415	23,88993742	23,84727982	24,64052288	23,23584653	25,75356954	19,65675057	14,94997057	21,51466452	25,7024549	28,13953488	11,61070006	16,51897676	23,78997407	9,454080182
Paenibacillaceae	8,590679394	12,06983044	13,55915367	12,97267626	15,88235294	13,95224041	7,98519302	9,336384439	10,18246027	8,437123343	15,55752736	11,62790698	4,183266932	10,18224377	12,29472774	4,42138186
Staphylococcaceae	10,7523863	17,27701415	16,98619251	16,53452061	18,79084967	15,0523209	14,54257007	17,64302059	16,36256622	12,59541985	17,94735285	16,13953488	6,317586796	12,33907373	14,41227312	6,468581177
Streptococcaceae	4,197080292	7,103441356	7,340816529	6,812637229	7,549019608	6,98953582	8,619777895	9,244851259	6,474396704	7,19164323	7,707778764	8,372093023	5,293113261	4,614612941	7,994814175	2,075632641
Moraxellaceae	5,811341943	11,28724792	7,102413827	7,788484996	6,209150327	8,478669171	12,85034373	10,17162471	20,48263685	5,243069506	4,448388051	8,23255814	3,073420603	10,16552416	5,769230769	1,521182826
Brevibacteriaceae	3,074115665	3,591853115	4,489917552	4,464503537	4,052287582	4,910115374	2,538339503	3,375286041	2,589758682	3,415026115	4,96302869	4,325581395	1,365964713	2,909212506	3,262748487	1,293716235
Aerococcaceae	1,656372824	2,357780676	2,960166882	2,799463284	2,941176471	2,723370003	3,225806452	3,135011442	3,1783402	2,169546002	3,413191364	2,837209302	0,996015936	1,755559271	2,528089888	7,15098095
Caulobacteraceae	1,81078046	4,655362697	2,731697626	2,653086119	1,111111111	3,635631876	8,196721311	3,501144165	7,474985285	1,345922057	0,366755398	2,465116279	1,024473534	5,116201304	2,009507347	0,753483082
Enterococcaceae	31,96238069	0,13043042	0,119201351	0,060990485	0	0	0	0,114416476	0	0,160707111	0,035492458	0	0	0	2,657735523	0,170599943
Weeksellaceae	1,656372824	1,986555634	2,572762491	2,567699439	2,287581699	1,90501744	2,062400846	2,391304348	2,295467922	1,526717557	3,111505472	1,674418605	1,166761525	0,936298278	1,534140017	0,582883139
Corynebacteriaceae	0,477259966	0,461523026	0,605940201	0,494022932	0,163398693	0,536624631	0	0,354691076	0	1,345922057	0,715764567	0	0,853727945	0,150476509	0,929127053	18,87972704
Sterolibacteriaceae	0,533408198	1,916323869	0,695341214	0,914857282	0,849673203	1,234236651	2,115282919	1,52173913	3,119482048	0,642828445	0,147885241	1,255813953	0	1,404447417	1,36127917	0,199033267
Micrococcaceae	0,786075239	0,882913615	1,261547631	1,433276409	1,274509804	0,939093104	0	0,57208238	0	0,642828445	1,538006507	1,488372093	0	0,718943321	0,583405359	0,270116577
Lactobacillaceae	1,151038742	2,217317147	1,5794179	2,012686021	2,516339869	1,784276898	0	2,196796339	2,766333137	18,88308558	1,508429459	2,093023256	1,309049516	1,839157332	3,154710458	1,563832812
Sphingomonadaceae	0,84222347	1,976522524	1,003278037	1,04903635	0,359477124	1,596458277	2,855631941	2,151029748	3,060623896	1,024507834	0,289855072	1,11627907	0	1,67196121	1,642178047	0,113733295
Oscillospiraceae	0,280741157	0,391291261	0,596006755	0,719687729	0,359477124	0,630533942	0	0,606407323	0	0,723182001	0,366755398	0,697674419	24,50199203	0,986457114	0,324114088	2,203582599
Propionibacteriaceae	0,631667602	0,571887228	0,774808781	0,896560137	0,91503268	0,657365173	0,951877314	0,446224256	0	0,602651667	0,899142266	1,441860465	0,256118384	0,551747199	1,015557476	0,980949673
Xanthomonadaceae	0,954519933	0,742450085	1,152279726	1,042937302	0	0,872015025	0	1,006864989	0	0,944154279	1,526175688	0,88372093	0,540694365	0,334392242	0,777873812	0,156383281
Burkholderiales	0,491297024	1,183906893	0,596006755	0,780678214	0,392156863	1,234236651	1,797990481	1,109839817	2,001177163	0,502209723	0,106477374	1,023255814	0,768355151	0,986457114	0,583405359	0,227466591
Comamonadaceae	0,449185851	0,471556135	0,774808781	0,725786777	0,392156863	0,60370271	0	0,491990847	0	0,964242668	0,810411121	0	0	0,417990303	0,475367329	0,341199886
Prevotellaceae	0,84222347	1,153807565	1,490016887	1,51256404	3,62745098	1,676951972	1,004759387	0,938215103	2,001177163	1,747689835	1,31913635	0,976744186	0,62606716	6,136097643	1,750216076	2,146715951
Peptostreptococcaceae	0	0	0	0	0	0	0	0,04576659	0	0,040176778	0	0	0,142287991	7,573984284	0,216076059	0,056866648
Promicromonosporaceae	0,294778214	0,481589245	0,48673885	0,469626738	0,359477124	0,34880601	0	0,400457666	0	0,301325834	0,591540964	0	0	0,300953018	0,3673293	0,127949957
Methanobacteriaceae	0,336889388	0,471556135	0,298003377	0,42083435	0,098039216	0,442715321	0,264410365	0,366132723	0,706297822	0,220972278	0,272108844	0,325581395	0,170745589	0,267513794	0,151253241	0
Peptoniphilaceae	0	0	0	0	0	0	0	0	0	0,160707111	0	0	0	0,551747199	0,237683665	20,6141598
Paracoccaceae	0,589556429	0,571887228	0,447005066	0,457428641	0,326797386	0,630533942	0	0,675057208	0,294290759	0,441944556	0,295770482	1,395348837	1,024473534	0,735662933	1,058772688	0,469149844
Bacillaceae	0,589556429	0,882913615	0,943677362	0,914857282	0,751633987	0,469546552	0,951877314	2,265446224	0	1,064684612	0,970127181	0	0,31303358	0,401270691	1,296456353	0,483366506
Pseudonocardiaceae	0,140370578	0,451489917	0,149001689	0,207367651	0	0,34880601	1,374933897	0,961098398	0	0,220972278	0,065069506	0	0,170745589	0,284233406	0,3673293	0
Zoogloeaceae	0,224592925	0,27089395	0,327803715	0,243961942	0,294117647	0,281727931	0	0,183066362	0,412007063	0,1807955	0,242531795	0	0,398406375	0,217354957	0,648228176	0,227466591
Actinomycetaceae	0	0	0	0	2,156862745	0	0	0	0	0	0	0	0	0	0	4,620415127
Oxalobacteraceae	0,19651881	0,612019665	0,417204728	0,384240059	0	0,724443252	0,846113168	0,640732265	1,059446733	0,401767778	0,070984916	0	0	0,535027587	0,561797753	0
Porphyromonadaceae	0	0	0	0	0	0	0	0	0	0,140618722	0	0	0	2,206988798	0,086430424	4,236565254
Bacteroidaceae	0,421111735	0,762516304	1,09267905	0,573310564	0,130718954	0,389052858	0	0,594965675	0	0,883889112	0,934634723	0	15,16789983	0,401270691	0,583405359	0,355416548
Halomonadaceae	0,070185289	0,210695294	0	0,121980971	0,261437908	0,134156158	0	0,343249428	0	0,281237445	0,130139012	0	0	0,150476509	0,3673293	0,085299972
Francisellaceae	0,252667041	0,160529748	0,149001689	0,146377165	0,163398693	0,107324926	0	0,091533181	0,412007063	0,140618722	0,207039337	0,325581395	0	0	0,151253241	0
Verrucomicrobiaceae	0	0,160529748	0,149001689	0,231763845	0	0,295143547	0,581702803	0,194508009	0	0,241060667	0,218870157	0,23255814	0,31303358	0	0,237683665	0,085299972
Lachnospiraceae	0,042111173	0,170562857	0,089401013	0,317150525	0,163398693	0,415884089	0	0,263157895	0	0	0,414078675	0,325581395	2,219692658	0,451429527	0,475367329	0,056866648
Acetobacteraceae	0,308815272	0,421390589	0,26820304	0,25006099	0	0,362221626	1,110523533	0,228832952	0	0	0,289855072	0,790697674	0	0,401270691	0,172860847	0,412283196
Tissierellia	0	0	0	0	0	0	0	0	0	0	0	0	0	0	0	2,345749218
Leptotrichiaceae	0	0	0,625807092	0,372041961	0	0	0	0	0	0	0	0	0	0	0	0
Idiomarinaceae	0	0	0	0,121980971	0	0,147571774	0,370174511	0,400457666	0	0,1807955	0,224785566	0	0	0	0,216076059	0
Campylobacteraceae	0	0	0	0	0,261437908	0	0	0	0	0	0	0	0	0	0	1,464316179
Erwiniaceae	0,056148231	0,180595967	0,149001689	0,201268602	0	0,201234237	0	0,308924485	0	0	0,088731145	0	0	0,267513794	0,194468453	0
Mycoplasmataceae	0	0	0,04966723	0	0	0	0	0	0	0,883889112	0	0	1,5651679	0	0	0,085299972
Rikenellaceae	0,056148231	0,090297983	0,039733784	0,109782874	0	0,053662463	0	0,068649886	0	0,220972278	0,035492458	0	1,422879909	0,033439224	0	0
Alcaligenaceae	0,140370578	0,210695294	0,228469256	0,219565748	0	0,160987389	0	0,137299771	0	0,220972278	0,283939663	0	0	0	0	0
Clostridiaceae	0	0,050165546	0,079467567	0,140278117	0	0,34880601	0	0,148741419	0	0,1807955	0,059154096	0	0,256118384	0,417990303	0,432152118	0,184816605
Akkermansiaceae	0,12633352	0,050165546	0,139068243	0,103683825	0	0,067078079	0	0,034324943	0	0	0,195208518	0	0,056915196	0,033439224	0	0
Rhizobiaceae	0	0,090297983	0,158935135	0,152476214	0	0	0	0,2402746	0	0	0,147885241	0	0	0,183915733	0	0
Rhodanobacteraceae	0	0,070231765	0	0,054891437	0	0,053662463	0	0,068649886	0	0,261149056	0,023661639	0,325581395	0,512236767	0,117037285	0,259291271	0
Stappiaceae	0	0	0	0	0	0	0	0	0	0	0	0	2,048947069	0	0	0
Listeriaceae	0	0	0	0	0	0	0	0	0	0	0	0	0	0,568466812	0,388936906	0,213249929
Sutterellaceae	0	0	0	0,04269334	0	0,09390931	0	0	0	0	0,207039337	0,930232558	0	0,986457114	0	0,099516633
Coriobacteriaceae	0,028074116	0,150496639	0,129134797	0,060990485	0,098039216	0	0	0,034324943	0	0,060265167	0,047323277	0	0	0,150476509	0,064822818	0
Acidaminococcaceae	0	0,040132437	0	0,024396194	0	0	0	0	0	0	0	0,093023256	1,365964713	0,050158836	0	0
Pasteurellaceae	0,098259405	0	0	0	0	0	0	0	0	0	0	0	1,650540694	0	0	0
Devosiaceae	0	0,120397311	0	0,097584777	0,294117647	0	0	0	0	0	0,242531795	0	0	0	0	0
Barnesiellaceae	0	0,060198656	0	0	0	0	0	0,034324943	0	0,080353556	0	0	1,451337507	0	0	0
Dethiosulfovibrionaceae	0	0	0	0	0	0	0	0	0	0	0	0	0	0,835980605	0	0
Bifidobacteriaceae	0	0,160529748	0,168868581	0,195169554	0	0,241481084	0	0,068649886	0	0,462032945	0,100561964	0	0,085372795	0,969737502	0,172860847	0,241683253
Tannerellaceae	0	0	0	0	0	0	0	0	0	0,040176778	0	0	1,935116676	0,016719612	0	0
Rickettsiaceae	0	0	0,069534121	0,08538668	0	0	0	0,125858124	0	0,120530333	0,076900325	0	0	0,100317673	0	0,127949957
Veillonellaceae	0	0	0,21853581	0,073188583	0	0,120740542	0	0	0	0,160707111	0,094646554	0	1,166761525	0,367831466	0,216076059	0,81034973
Methylobacteriaceae	0,070185289	0,110364202	0	0,091485728	0	0	0	0	0	0	0,053238687	0	0,426863973	0	0	0
Pseudomonadaceae	0	0,200662185	0,178802026	0,225664796	0	0	0	0,411899314	0	0,200883889	0,16563147	0	0,170745589	0	0,410544512	0,383849872
Gemmataceae	0	0	0	0,08538668	0	0	0	0	0	0	0,035492458	0	0	0	0,259291271	0
Fusobacteriaceae	0	0,200662185	0	0	0	0,201234237	0	0,205949657	0	0	0,124223602	0	0	0,200635345	0,324114088	0,326983224
Eubacteriales Family XII. Incertae Sedis	0	0	0	0,054891437	0	0	0	0	0	0	0	0	0	0	0,388936906	0
Odoribacteraceae	0,028074116	0	0,109267905	0,134179068	0	0,026831232	0	0,034324943	0	0	0,035492458	0	0,540694365	0,016719612	0	0
Neisseriaceae	0,084222347	0	0	0	0	0	0	0	0	0	0	0	0,711439954	0	0	0
Opitutaceae	0	0,020066219	0	0,048792388	0	0,067078079	0	0	0	0	0,053238687	0	0	0,033439224	0	0
Azonexaceae	0	0,030099328	0,04966723	0	0	0	0	0	0	0	0,059154096	0	0,341491178	0,066878448	0,540190147	0,014216662
Blastocatellaceae	0	0	0,089401013	0	0	0,174403005	0	0,102974828	0	0	0	0	0	0	0	0
Boseaceae	0	0	0,079467567	0,079287631	0	0	0	0	0	0	0	0	0	0	0	0,184816605
Methanotrichaceae	0	0	0	0	0	0	0	0,091533181	0	0	0	0	0	0	0	0,170599943
Pelagibacteraceae	0	0	0	0	0	0,134156158	0	0,080091533	0	0	0,118308193	0	0	0	0	0
Nitrobacteraceae	0	0,060198656	0	0	0	0	0	0	0	0	0	0	0	0,167196121	0	0
Nocardioidaceae	0	0	0	0,097584777	0	0	0	0	0	0	0,047323277	0	0	0	0	0
Metamycoplasmataceae	0	0,010033109	0,009933446	0,04269334	0	0,080493695	0	0	0	0	0,017746229	0	0,085372795	0,050158836	0,021607606	0,042649986
Terrimicrobiaceae	0	0	0	0	0	0	0	0	0	0,321414223	0	0	0	0	0	0,028433324
Prochlorococcaceae	0	0	0	0,030495243	0,326797386	0	0	0	0	0,060265167	0	0	0	0	0	0
Dysgonomonadaceae	0	0	0	0,030495243	0	0,09390931	0	0,068649886	0	0	0	0	0	0	0	0
Morganellaceae	0	0	0	0,018297146	0	0,013415616	0	0	0	0	0,094646554	0	0	0	0	0
Bacillales	0	0	0,039733784	0	0	0	0	0	0	0	0	0	0,170745589	0	0	0,099516633
Azospirillaceae	0	0	0,04966723	0	0	0	0	0	0	0	0,041407867	0	0	0	0	0
Methanomicrobiaceae	0	0	0	0,073188583	0	0	0	0	0	0	0	0	0	0	0	0
Victivallaceae	0	0	0	0,036594291	0	0	0	0	0	0	0,029577048	0	0	0	0	0
Sphaerotilaceae	0	0	0	0,036594291	0	0	0	0	0	0	0	0	0	0	0,108038029	0,028433324
Sphingobacteriaceae	0	0	0	0	0	0	0	0	0	0,040176778	0,047323277	0	0	0	0	0
Succinivibrionaceae	0,042111173	0	0,059600675	0	0	0	0	0,022883295	0	0	0	0,465116279	0	0	0	0
Bacteriovoracaceae	0	0	0	0,024396194	0	0	0	0	0	0	0,017746229	0	0	0	0	0,028433324
Erysipelotrichaceae	0	0	0,089401013	0,012198097	0	0,013415616	0	0	0	0	0	0	0,056915196	0	0	0
Chitinophagaceae	0	0,040132437	0	0	0	0,107324926	0	0	0	0	0	0	0	0	0	0
Phyllobacteriaceae	0	0	0	0	0	0	0	0	0	0	0,047323277	0	0	0	0	0
Haliscomenobacteraceae	0	0,040132437	0,039733784	0	0	0	0	0	0	0	0	0	0	0	0,172860847	0
Nocardiopsaceae	0	0,070231765	0	0	0	0	0	0	0	0	0	0	0	0	0	0
Hymenobacteraceae	0	0,070231765	0	0	0	0	0	0	0	0	0	0	0	0	0	0
Eubacteriales	0	0,060198656	0	0	0	0	0	0	0	0	0	0	0	0	0	0
Eggerthellaceae	0	0	0	0	0	0	0	0,034324943	0,176574456	0	0	0	0,170745589	0	0	0
Nocardiaceae	0	0,050165546	0	0	0	0	0	0	0	0	0	0	0	0	0	0
Halorubraceae	0	0	0,04966723	0	0	0	0	0	0	0	0	0	0	0	0	0
Helicobacteraceae	0	0,040132437	0	0	0	0	0	0,057208238	0	0	0	0	0	0	0	0
Spirosomaceae	0	0	0	0	0	0	0	0	0	0,100441945	0	0	0	0	0	0
Peptococcaceae	0	0	0	0	0	0	0	0	0	0	0	0	0	0,083598061	0	0
Selenomonadaceae	0	0	0	0	0	0	0	0	0	0	0	0	0	0,066878448	0	0,07108331
Vibrionaceae	0	0	0	0	0	0	0	0	0	0	0	0	0	0	0	0,07108331
Flavobacteriaceae	0	0	0	0	0	0	0	0	0	0	0	0	0	0	0	0,056866648
Prolixibacteraceae	0	0	0	0	0	0	0	0	0	0	0	0	0	0	0	0,056866648
Thermoanaerobacterales Family III. Incertae Sedis	0	0	0	0	0	0	0	0	0	0	0	0	0	0	0	0,056866648
Iamiaceae	0	0	0	0	0	0	0	0	0	0,060265167	0	0	0	0	0	0
Phaselicystidaceae	0,028074116	0	0	0	0	0	0	0	0	0	0	0	0	0	0	0
