# Supplementary material for: Evaluation of the semen microbiome for fertility in men with obesity using next-generation sequencing
Source: Basic Clin Androl. 2025 Dec 5;35:47. doi: 10.1186/s12610-025-00294-x (PMC12679728; doi:10.1186/s12610-025-00294-x)
Supplement: Supplementary file 10 — Additional File 10. Genus level microbiome analysis results for each participant. [file 12610_2025_294_MOESM10_ESM.csv]

	H1	H11	H12	H13	H2	H3	H4	H5	H7	H8	H9	K1	K2	K3	K4	K5
Pseudescherichia	13,99494666	14,63830641	18,28747392	17,98609417	18,66013072	16,82318218	22,15758858	14,31350114	11,30076516	14,56408196	19,59183673	22,97674419	9,50754341	12,28480695	17,80466724	6,624964458
Paenibacillus	7,144862437	8,377646233	12,11880401	11,1307636	14,44444444	11,08129863	5,393971444	6,086956522	3,472630959	7,593411008	15,35048802	9,534883721	3,41588386	6,769179341	9,788245462	3,938015354
Staphylococcus	9,755755194	13,70522725	15,43657495	14,5096365	15,94771242	12,59726321	11,47540984	14,41647597	11,53619776	11,00843712	16,76427093	13,72093023	5,436948477	9,627277286	11,34399309	5,103781632
Streptococcus	3,902302077	6,401123708	6,80441045	6,349109539	6,830065359	6,519989268	8,619777895	8,729977117	5,356091819	7,19164323	7,323277137	7,488372093	5,294619983	3,944509443	7,368193604	1,762866079
Moraxella	3,874227962	8,207083375	3,824376676	4,336423518	3,235294118	5,715052321	9,836065574	7,128146453	17,65744556	2,752109281	0,721679976	6,465116279	2,476515798	8,306869463	3,738115817	0,966733011
Brevibacterium	3,074115665	3,591853115	4,489917552	4,464503537	4,052287582	4,910115374	2,538339503	3,375286041	2,589758682	3,415026115	4,96302869	4,325581395	1,366353544	2,908240013	3,262748487	1,293716235
Aerococcus	1,656372824	2,357780676	2,960166882	2,799463284	2,941176471	2,723370003	3,225806452	3,135011442	3,1783402	2,169546002	3,413191364	2,837209302	0,996299459	1,754972422	2,528089888	0,952516349
Caulobacter	1,768669287	4,514899167	2,731697626	2,653086119	1,111111111	3,635631876	8,196721311	3,501144165	7,474985285	1,345922057	0,301685892	2,465116279	1,024765158	4,947350827	2,009507347	0,753483082
Enterococcus	31,96238069	0,13043042	0,119201351	0,060990485	0	0	0	0,114416476	0	0,160707111	0,035492458	0	0	0	2,657735523	0,170599943
Macrococcus	0,996631106	3,571786897	1,549617562	2,024884118	2,843137255	2,455057687	3,067160233	3,226544622	4,826368452	1,586982724	1,183081928	2,418604651	0,882436664	2,707671737	3,068280035	1,364799545
Klebsiella	4,828747894	5,02658774	5,602463495	5,861185655	5,980392157	6,412664341	3,595980962	5,343249428	3,649205415	6,950582563	6,11061816	5,162790698	2,106461714	4,228647836	5,834053587	2,829115724
Acinetobacter	1,937113981	3,080164543	3,278037151	3,452061478	2,973856209	2,76361685	3,01427816	3,043478261	2,825191289	2,490960225	3,726708075	1,76744186	0,597779675	1,85525656	2,031114952	0,554449815
Kaistella	1,656372824	1,986555634	2,572762491	2,567699439	2,287581699	1,90501744	2,062400846	2,391304348	2,295467922	1,526717557	3,111505472	1,674418605	1,167093652	0,935985292	1,534140017	0,582883139
Brevibacillus	1,445816957	3,692184208	1,440349657	1,841912662	1,437908497	2,870941776	2,591221576	3,249427918	6,709829311	0,843712334	0,207039337	2,093023256	0,768573868	3,409660705	2,506482282	0,483366506
Corynebacterium	0,477259966	0,461523026	0,605940201	0,494022932	0,163398693	0,536624631	0	0,354691076	0	1,345922057	0,715764567	0	0,853970965	0,150426208	0,929127053	18,87972704
Methyloversatilis	0,533408198	1,916323869	0,695341214	0,914857282	0,849673203	1,234236651	2,115282919	1,52173913	3,119482048	0,642828445	0,147885241	1,255813953	0	1,403977937	1,36127917	0,199033267
Kocuria	0,603593487	0,882913615	1,261547631	1,238106855	1,274509804	0,791521331	0	0,57208238	0	0,642828445	1,538006507	1,488372093	0	0,718702992	0,583405359	0,270116577
Lactiplantibacillus	0,51937114	1,073542691	0,784742227	0,853866797	1,045751634	0,684196405	0	1,109839817	1,883460859	1,245480112	0,674356699	1,720930233	0,882436664	0,81898713	1,923076923	0,909866363
Lactobacillus	0	0,010033109	0	0,060990485	0,718954248	0	0	0	0	17,01486541	0,059154096	0	0	0	0,151253241	0,199033267
Sphingomonas	0,547445255	1,414668406	0,605940201	0,750182971	0,359477124	0,965924336	1,9566367	1,590389016	1,942319011	0,783447168	0,207039337	1,11627907	0	1,136553568	1,210025929	0,113733295
Faecalibacterium	0,280741157	0,331092606	0,447005066	0,585508661	0,359477124	0,60370271	0	0,491990847	0	0,662916834	0,266193434	0,697674419	24,3666382	0,902557246	0,324114088	0,497583167
Cutibacterium	0,631667602	0,571887228	0,774808781	0,896560137	0,490196078	0,657365173	0,951877314	0,446224256	0	0,602651667	0,899142266	1,441860465	0,256191289	0,551562761	1,015557476	0,2985499
Stenotrophomonas	0,954519933	0,652152102	1,152279726	1,042937302	0	0,872015025	0	1,006864989	0	0,944154279	1,526175688	0,88372093	0,540848278	0,334280461	0,777873812	0,156383281
Aquabacterium	0,491297024	1,183906893	0,596006755	0,71358868	0,392156863	1,234236651	1,797990481	1,109839817	2,001177163	0,462032945	0,106477374	1,023255814	0,142328494	0,986127361	0,324114088	0,227466591
Delftia	0,449185851	0,421390589	0,675474322	0,676994389	0,392156863	0,536624631	0	0,491990847	0	0,783447168	0,810411121	0	0	0,367708507	0,172860847	0,341199886
Lactococcus	0,294778214	0,702317648	0,536406079	0,46352769	0,718954248	0,469546552	0	0,514874142	1,118304885	0	0,384501627	0,88372093	0	0,668560923	0,62662057	0,312766562
Prevotella	0,84222347	1,063509582	1,490016887	1,390583069	1,895424837	1,676951972	1,004759387	0,938215103	2,001177163	1,506629168	1,31913635	0,976744186	0,626245374	0,835701153	1,750216076	1,194199602
Peptostreptococcus	0	0	0	0	0	0	0	0	0	0	0	0	0	7,571452449	0,216076059	0
Facklamia	0	0	0	0	0	0	0	0	0	0	0	0	0	0	0	6,198464601
Cellulosimicrobium	0,294778214	0,481589245	0,48673885	0,469626738	0,359477124	0,34880601	0	0,400457666	0	0,301325834	0,591540964	0	0	0,300852415	0,3673293	0,127949957
Lacticaseibacillus	0,280741157	0,230761513	0,298003377	0,384240059	0,751633987	0,362221626	0	0,205949657	0,706297822	0,441944556	0,33717835	0	0,426985482	0,417850577	0,583405359	0,341199886
Blastomonas	0,294778214	0,561854119	0,397337836	0,298853379	0	0,630533942	0,898995241	0,560640732	1,118304885	0,241060667	0,082815735	0	0	0,534848738	0,432152118	0
Methanobrevibacter	0,336889388	0,441456807	0,298003377	0,42083435	0	0,442715321	0,264410365	0,366132723	0,470865215	0,220972278	0,272108844	0,325581395	0,170794193	0,267424369	0,151253241	0
Anaerococcus	0	0	0	0	0	0	0	0	0	0	0	0	0	0	0	11,41597953
Gemmobacter	0,238629983	0,170562857	0,337737161	0,182971456	0,326797386	0,241481084	0	0,194508009	0	0,441944556	0,177462289	0,976744186	0,683176772	0,350994484	0,756266206	0,270116577
Psychrobacillus	0,589556429	0,67221832	0,65560743	0,530617224	0,751633987	0,469546552	0,951877314	0,640732265	0	0,602651667	0,745341615	0	0,284656988	0	0,475367329	0,326983224
Pseudonocardia	0,140370578	0,451489917	0,149001689	0,207367651	0	0,34880601	1,374933897	0,961098398	0	0,220972278	0,065069506	0	0,170794193	0,284138392	0,3673293	0
Zoogloea	0,224592925	0,27089395	0,327803715	0,243961942	0,294117647	0,281727931	0	0,183066362	0,412007063	0,1807955	0,242531795	0	0,227725591	0,2172823	0,648228176	0,227466591
Gleimia	0	0	0	0	0	0	0	0	0	0	0	0	0	0	0	3,866932044
Paracoccus	0,350926446	0,40132437	0,109267905	0,274457185	0	0,389052858	0	0,480549199	0,294290759	0	0	0,418604651	0,341588386	0,384422531	0,302506482	0,199033267
Massilia	0,19651881	0,612019665	0,417204728	0,384240059	0	0,724443252	0,846113168	0,640732265	1,059446733	0,401767778	0,070984916	0	0	0,534848738	0,561797753	0
Porphyromonas	0	0	0	0	0	0	0	0	0	0,140618722	0	0	0	2,206251045	0,086430424	4,236565254
Hoylesella	0	0,070231765	0	0,121980971	1,732026144	0	0	0	0	0	0	0	0	4,913922781	0	0,952516349
Phocaeicola	0,19651881	0,481589245	0,745008443	0,426933398	0,130718954	0,389052858	0	0,411899314	0	0,401767778	0,709849157	0	6,404782237	0,183854254	0,453759723	0,142166619
Lagierella	0	0	0	0	0	0	0	0	0	0	0	0	0	0	0	4,27921524
Chromohalobacter	0,070185289	0,210695294	0	0,121980971	0,261437908	0,134156158	0	0,343249428	0	0,281237445	0,130139012	0	0	0,150426208	0,3673293	0,085299972
Francisella	0,252667041	0,160529748	0,149001689	0,146377165	0,163398693	0,107324926	0	0,091533181	0,412007063	0,140618722	0,207039337	0,325581395	0	0	0,151253241	0
Prosthecobacter	0	0,160529748	0,149001689	0,189070505	0	0,295143547	0,581702803	0,194508009	0	0,241060667	0,218870157	0,23255814	0,313122687	0	0,237683665	0,085299972
Bacteroides	0,224592925	0,280927059	0,347670607	0,146377165	0	0	0	0,183066362	0	0,482121334	0,224785566	0	8,767435241	0,2172823	0,129645635	0,213249929
Blautia	0	0	0,089401013	0,12808002	0	0,147571774	0	0,114416476	0	0	0,088731145	0,325581395	1,337887845	0,167140231	0,280898876	0,056866648
Acetobacter	0,308815272	0,361191933	0,178802026	0,097584777	0	0,362221626	0,846113168	0,080091533	0	0	0,15971606	0,511627907	0	0,401136554	0	0,284333239
Ezakiella	0	0	0	0	0	0	0	0	0	0	0	0	0	0	0	2,345749218
Sneathia	0	0	0,625807092	0,372041961	0	0	0	0	0	0	0	0	0	0	0	0
Idiomarina	0	0	0	0,121980971	0	0,147571774	0,370174511	0,400457666	0	0,1807955	0,224785566	0	0	0	0,216076059	0
Pediococcus	0	0,160529748	0,129134797	0,189070505	0	0,2548967	0	0,251716247	0	0	0,100561964	0	0	0	0	0
Levilactobacillus	0,210555867	0,290960169	0,168868581	0,195169554	0	0,228065468	0	0,2402746	0	0	0,17154688	0,372093023	0	0	0,151253241	0
Campylobacter	0	0	0	0	0,261437908	0	0	0	0	0	0	0	0	0	0	1,464316179
Pantoea	0,056148231	0,180595967	0,149001689	0,201268602	0	0,201234237	0	0,308924485	0	0	0,088731145	0	0	0,267424369	0,194468453	0
Actinotignum	0	0	0	0	2,156862745	0	0	0	0	0	0	0	0	0	0	0,554449815
Ureaplasma	0	0	0,04966723	0	0	0	0	0	0	0,883889112	0	0	1,565613436	0	0	0
Alistipes	0,056148231	0,090297983	0,039733784	0,109782874	0	0,053662463	0	0,068649886	0	0,220972278	0,035492458	0	1,423284942	0,033428046	0	0
Paenalcaligenes	0,140370578	0,210695294	0,228469256	0,219565748	0	0,160987389	0	0,137299771	0	0,220972278	0,283939663	0	0	0	0	0
Clostridium	0	0,050165546	0,079467567	0,140278117	0	0,34880601	0	0,148741419	0	0,1807955	0,059154096	0	0,256191289	0,384422531	0,432152118	0,184816605
Fructilactobacillus	0	0,200662185	0	0,097584777	0	0,120740542	0	0,217391304	0	0	0,059154096	0	0	0,233996323	0	0
Helcococcus	0	0	0	0	0	0	0	0	0	0	0	0	0	0	0	2,487915837
Fastidiosipila	0	0	0	0	0	0	0	0	0	0	0	0	0	0	0	1,705999431
Akkermansia	0,12633352	0,050165546	0,139068243	0,103683825	0	0,067078079	0	0,034324943	0	0	0,195208518	0	0,056931398	0,033428046	0	0
Lysinibacillus	0	0,100331093	0,139068243	0,207367651	0	0	0	0,320366133	0	0	0,088731145	0	0	0,401136554	0,194468453	0
Bacillus	0	0	0,149001689	0,08538668	0	0	0	0,514874142	0	0,321414223	0,106477374	0	0	0	0,453759723	0,156383281
Neorhizobium	0	0,090297983	0,158935135	0,103683825	0	0	0	0	0	0	0,147885241	0	0	0,183854254	0	0
Tahibacter	0	0,070231765	0	0,054891437	0	0,053662463	0	0,068649886	0	0,261149056	0,023661639	0,325581395	0,512382579	0,116998161	0,259291271	0
Pseudovibrio	0	0	0	0	0	0	0	0	0	0	0	0	2,049530316	0	0	0
Geobacillus	0	0,110364202	0	0	0	0	0	0,549199085	0	0,140618722	0	0	0	0	0,172860847	0
[Eubacterium]	0	0,110364202	0	0,140278117	0,163398693	0,214649852	0	0,148741419	0	0	0	0	0,540848278	0,200568277	0	0
Brochothrix	0	0	0	0	0	0	0	0	0	0	0	0	0	0,568276784	0,388936906	0,213249929
Komagataeibacter	0	0	0,089401013	0,103683825	0	0	0,264410365	0,148741419	0	0	0,100561964	0,279069767	0	0	0,172860847	0,127949957
Finegoldia	0	0	0	0	0	0	0	0	0	0,160707111	0	0	0	0	0,129645635	0,682399773
Leuconostoc	0,140370578	0,160529748	0,198668918	0,189070505	0	0,134156158	0	0,171624714	0	0,1807955	0,088731145	0	0	0,300852415	0,345721694	0,113733295
Sutterella	0	0	0	0	0	0	0	0	0	0	0	0	0	0,986127361	0	0
Collinsella	0	0,090297983	0,129134797	0,060990485	0,098039216	0	0	0,034324943	0	0,060265167	0,047323277	0	0	0,150426208	0,064822818	0
Phascolarctobacterium	0	0,040132437	0	0,024396194	0	0	0	0	0	0	0	0,093023256	1,366353544	0,050142069	0	0
Haemophilus	0,098259405	0	0	0	0	0	0	0	0	0	0	0	1,651010532	0	0	0
Devosia	0	0,120397311	0	0,097584777	0,294117647	0	0	0	0	0	0,242531795	0	0	0	0	0
Arthrobacter	0,182481752	0	0	0,195169554	0	0,147571774	0	0	0	0	0	0	0	0	0	0
Barnesiella	0	0,060198656	0	0	0	0	0	0,034324943	0	0,080353556	0	0	1,45175064	0	0	0
Parasutterella	0	0	0	0,04269334	0	0	0	0	0	0	0,094646554	0,930232558	0	0	0	0,099516633
Jonquetella	0	0	0	0	0	0	0	0	0	0	0	0	0	0,835701153	0	0
Peptoniphilus	0	0	0	0	0	0	0	0	0	0	0	0	0	0,551562761	0,108038029	1,748649417
Bifidobacterium	0	0,160529748	0,168868581	0,195169554	0	0,241481084	0	0,068649886	0	0,1807955	0,100561964	0	0,085397096	0,233996323	0,172860847	0,241683253
Propionimicrobium	0	0	0	0	0,424836601	0	0	0	0	0	0	0	0	0	0	0,682399773
Parabacteroides	0	0	0	0	0	0	0	0	0	0,040176778	0	0	1,935667521	0,016714023	0	0
Vescimonas	0	0,060198656	0,089401013	0,109782874	0	0	0	0,057208238	0	0	0,076900325	0	0	0	0	0
Gardnerella	0	0	0	0	0	0	0	0	0	0,281237445	0	0	0	0,735417015	0	0
Rickettsia	0	0	0,069534121	0,08538668	0	0	0	0,125858124	0	0,120530333	0,076900325	0	0	0,100284138	0	0,127949957
Veillonella	0	0	0,109267905	0	0	0,120740542	0	0	0	0,160707111	0,017746229	0	1,053230857	0	0,151253241	0
Negativicoccus	0	0	0	0	0	0	0	0	0	0	0	0	0	0	0	0,81034973
Methylorubrum	0,070185289	0	0	0,091485728	0	0	0	0	0	0	0,053238687	0	0,426985482	0	0	0
Brevundimonas	0,042111173	0,14046353	0	0	0	0	0	0	0	0	0,065069506	0	0	0,167140231	0	0
Pseudomonas	0	0,200662185	0,178802026	0,225664796	0	0	0	0,411899314	0	0,200883889	0,16563147	0	0,170794193	0	0,410544512	0,383849872
Urbifossiella	0	0	0	0,08538668	0	0	0	0	0	0	0,035492458	0	0	0	0,259291271	0
Fusobacterium	0	0,200662185	0	0	0	0,201234237	0	0,205949657	0	0	0,124223602	0	0	0,200568277	0,324114088	0,326983224
Rhizobium	0	0	0	0,048792388	0	0	0	0,2402746	0	0	0	0	0	0	0	0
Fusibacter	0	0	0	0,054891437	0	0	0	0	0	0	0	0	0	0	0,388936906	0
Odoribacter	0	0	0,069534121	0,067089534	0	0	0	0	0	0	0	0	0,540848278	0	0	0
Duodenibacillus	0	0	0	0	0	0,09390931	0	0	0	0	0,112392783	0	0	0	0	0
Dialister	0	0	0,109267905	0,073188583	0	0	0	0	0	0	0,076900325	0	0	0,367708507	0,064822818	0
Roseburia	0	0	0	0	0	0	0	0	0	0	0,147885241	0	0	0	0	0
Neisseria	0,084222347	0	0	0	0	0	0	0	0	0	0	0	0,711642471	0	0	0
Hydrogenophaga	0	0	0,099334459	0	0	0,067078079	0	0	0	0,1807955	0	0	0	0	0,216076059	0
Lacunisphaera	0	0,020066219	0	0,048792388	0	0,067078079	0	0	0	0	0,053238687	0	0	0,033428046	0	0
Ferribacterium	0	0,030099328	0,04966723	0	0	0	0	0	0	0	0,059154096	0	0,256191289	0,066856092	0,453759723	0,014216662
Hallella	0	0	0	0	0	0	0	0	0	0	0	0	0	0,384422531	0	0
Stenotrophobacter	0	0	0,089401013	0	0	0,174403005	0	0	0	0	0	0	0	0	0	0
Rhizobacter	0	0	0	0,067089534	0	0	0	0	0	0,040176778	0	0	0,626245374	0	0,259291271	0
Bosea	0	0	0,079467567	0,079287631	0	0	0	0	0	0	0	0	0	0	0	0,184816605
Metabacillus	0	0	0	0	0	0	0	0,2402746	0	0	0	0	0	0	0	0
Methanothrix	0	0	0	0	0	0	0	0,091533181	0	0	0	0	0	0	0	0,170599943
Candidatus Pelagibacter	0	0	0	0	0	0,134156158	0	0,080091533	0	0	0,118308193	0	0	0	0	0
Butyricimonas	0,028074116	0	0,039733784	0,067089534	0	0,026831232	0	0,034324943	0	0	0,035492458	0	0	0,016714023	0	0
Weissella	0	0,090297983	0	0,04269334	0	0	0	0	0,176574456	0	0	0	0	0	0	0
Bradyrhizobium	0	0,060198656	0	0	0	0	0	0	0	0	0	0	0	0,167140231	0	0
Nocardioides	0	0	0	0,097584777	0	0	0	0	0	0	0,047323277	0	0	0	0	0
Metamycoplasma	0	0,010033109	0,009933446	0,04269334	0	0,080493695	0	0	0	0	0,017746229	0	0,085397096	0,050142069	0,021607606	0,042649986
Terrimicrobium	0	0	0	0	0	0	0	0	0	0,321414223	0	0	0	0	0	0,028433324
Peribacillus	0	0	0	0,091485728	0	0	0	0	0	0	0	0	0	0	0	0
Parasynechococcus	0	0	0	0,030495243	0,326797386	0	0	0	0	0,060265167	0	0	0	0	0	0
Fusicatenibacter	0	0	0	0	0	0	0	0	0	0	0	0	0	0,083570115	0,194468453	0
Petrimonas	0	0	0	0,030495243	0	0,09390931	0	0,068649886	0	0	0	0	0	0	0	0
Proteus	0	0	0	0,018297146	0	0,013415616	0	0	0	0	0,094646554	0	0	0	0	0
Falsirhodobacter	0	0	0	0	0	0	0	0	0	0	0,076900325	0	0	0	0	0
Gemella	0	0	0,039733784	0	0	0	0	0	0	0	0	0	0,170794193	0	0	0,099516633
Skermanella	0	0	0,04966723	0	0	0	0	0	0	0	0,041407867	0	0	0	0	0
Methanoculleus	0	0	0	0,073188583	0	0	0	0	0	0	0	0	0	0	0	0
Prevotellamassilia	0	0	0	0	0	0	0	0	0	0,241060667	0	0	0	0	0	0
Enterocloster	0	0	0	0	0	0	0	0	0	0	0	0	0,341588386	0	0	0
Methylobacterium	0	0,110364202	0	0	0	0	0	0	0	0	0	0	0	0	0	0
Victivallis	0	0	0	0,036594291	0	0	0	0	0	0	0,029577048	0	0	0	0	0
Sphaerotilus	0	0	0	0,036594291	0	0	0	0	0	0	0	0	0	0	0,108038029	0,028433324
Schaalia	0	0	0	0	0	0	0	0	0	0	0	0	0	0	0	0,156383281
Romboutsia	0	0	0	0	0	0	0	0,04576659	0	0	0	0	0,142328494	0	0	0,056866648
Sphingobacterium	0	0	0	0	0	0	0	0	0	0,040176778	0,047323277	0	0	0	0	0
Lachnospira	0	0	0	0,048792388	0	0	0	0	0	0	0,059154096	0	0	0	0	0
Anaerobiospirillum	0	0	0	0	0	0	0	0	0	0	0	0,465116279	0	0	0	0
Lysobacter	0	0,090297983	0	0	0	0	0	0	0	0	0	0	0	0	0	0
Bacteriovorax	0	0	0	0,024396194	0	0	0	0	0	0	0,017746229	0	0	0	0	0,028433324
Aridibacter	0	0	0	0	0	0	0	0,102974828	0	0	0	0	0	0	0	0
Dorea	0	0	0	0	0	0	0	0	0	0	0,053238687	0	0	0	0	0
Senegalimassilia	0,028074116	0,060198656	0	0	0	0	0	0	0	0	0	0	0	0	0	0
Succinivibrio	0,042111173	0	0,059600675	0	0	0	0	0,022883295	0	0	0	0	0	0	0	0
Holdemanella	0	0	0,04966723	0,012198097	0	0,013415616	0	0	0	0	0	0	0	0	0	0
Gluconacetobacter	0	0,060198656	0	0,048792388	0	0	0	0	0	0	0	0	0	0	0	0
Acidovorax	0	0,050165546	0	0,048792388	0	0	0	0	0	0	0	0	0	0,050142069	0,086430424	0
Sediminibacterium	0	0,040132437	0	0	0	0,107324926	0	0	0	0	0	0	0	0	0	0
Aquibium	0	0	0	0	0	0	0	0	0	0	0,047323277	0	0	0	0	0
Haliscomenobacter	0	0,040132437	0,039733784	0	0	0	0	0	0	0	0	0	0	0	0,172860847	0
Nocardiopsis	0	0,070231765	0	0	0	0	0	0	0	0	0	0	0	0	0	0
Adhaeribacter	0	0,070231765	0	0	0	0	0	0	0	0	0	0	0	0	0	0
Methanosphaera	0	0,030099328	0	0	0	0	0	0	0,235432607	0	0	0	0	0	0	0
Luteolibacter	0	0	0	0,04269334	0	0	0	0	0	0	0	0	0	0	0	0
Planktomarina	0	0	0	0	0	0	0	0	0	0	0,041407867	0	0	0	0	0
Enterobacter	0	0	0	0	0	0	0	0	0	0	0	0	0	0	0,151253241	0
Evtepia	0	0,060198656	0	0	0	0	0	0	0	0	0	0	0	0	0	0
Kineothrix	0	0,060198656	0	0	0	0	0	0	0	0	0	0	0	0	0	0
Phoenicibacter	0	0	0	0	0	0	0	0,034324943	0,176574456	0	0	0	0	0	0	0
Waltera	0	0	0	0	0	0	0	0	0	0	0,035492458	0	0	0	0	0
Eggerthella	0	0	0	0	0	0	0	0	0	0	0	0	0,170794193	0	0	0
Azoarcus	0	0	0	0	0	0	0	0	0	0	0	0	0,170794193	0	0	0
Mycoplasmopsis	0	0	0	0	0	0	0	0	0	0	0	0	0	0	0	0,085299972
Nocardia	0	0,050165546	0	0	0	0	0	0	0	0	0	0	0	0	0	0
Halorubrum	0	0	0,04966723	0	0	0	0	0	0	0	0	0	0	0	0	0
Ruminococcoides	0	0	0,019866892	0,024396194	0	0	0	0	0	0	0	0	0	0,050142069	0	0
Helicobacter	0	0,040132437	0	0	0	0	0	0,057208238	0	0	0	0	0	0	0	0
Ruminococcus	0	0	0	0	0	0	0	0,057208238	0	0	0	0	0	0	0	0
Dyadobacter	0	0	0	0	0	0	0	0	0	0,100441945	0	0	0	0	0	0
Oceanobacillus	0	0	0	0	0	0	0	0	0	0	0,029577048	0	0	0	0	0
Anaerostipes	0	0	0	0	0	0	0	0	0	0	0,029577048	0	0	0	0	0
Acidocella	0	0	0	0	0	0	0	0	0	0	0,029577048	0	0	0	0	0
Dysosmobacter	0	0	0	0	0	0	0	0	0	0	0	0	0,142328494	0	0	0
Peptococcus	0	0	0	0	0	0	0	0	0	0	0	0	0	0,083570115	0	0
Selenomonas	0	0	0	0	0	0	0	0	0	0	0	0	0	0	0	0,07108331
Photobacterium	0	0	0	0	0	0	0	0	0	0	0	0	0	0	0	0,07108331
Dubosiella	0	0	0,039733784	0	0	0	0	0	0	0	0	0	0	0	0	0
Oscillibacter	0	0	0,039733784	0	0	0	0	0	0	0	0	0	0	0	0	0
Coprococcus	0	0	0	0	0	0,053662463	0	0	0	0	0	0	0	0	0	0
Ruminiclostridium	0	0	0	0	0	0	0	0	0	0	0,023661639	0	0	0	0	0
Megasphaera	0	0	0	0	0	0	0	0	0	0	0	0	0,113862795	0	0	0
Fructobacillus	0	0	0	0	0	0	0	0	0	0	0	0	0	0,066856092	0	0
Centipeda	0	0	0	0	0	0	0	0	0	0	0	0	0	0,066856092	0	0
Dechloromonas	0	0	0	0	0	0	0	0	0	0	0	0	0,085397096	0	0,086430424	0
Flavobacterium	0	0	0	0	0	0	0	0	0	0	0	0	0	0	0	0,056866648
Aquipluma	0	0	0	0	0	0	0	0	0	0	0	0	0	0	0	0,056866648
Thermoanaerobacterium	0	0	0	0	0	0	0	0	0	0	0	0	0	0	0	0,056866648
Muricomes	0,042111173	0	0	0	0	0	0	0	0	0	0	0	0	0	0	0
Methanobacterium	0	0	0	0	0,098039216	0	0	0	0	0	0	0	0	0	0	0
Neglectibacter	0	0	0	0	0	0	0	0	0	0,060265167	0	0	0	0	0	0
Aquihabitans	0	0	0	0	0	0	0	0	0	0,060265167	0	0	0	0	0	0
Latilactobacillus	0	0	0	0	0	0	0	0	0	0	0,017746229	0	0	0	0	0
Actinomyces	0	0	0	0	0	0	0	0	0	0	0	0	0	0	0	0,042649986
Phaselicystis	0,028074116	0	0	0	0	0	0	0	0	0	0	0	0	0	0	0
Paraprevotella	0	0,020066219	0	0	0	0	0	0	0	0	0	0	0	0	0	0
Marseillibacter	0	0	0	0	0	0,026831232	0	0	0	0	0	0	0	0,033428046	0	0
Peptacetobacter	0	0	0	0	0	0	0	0	0	0,040176778	0	0	0	0	0	0
Dielma	0	0	0	0	0	0	0	0	0	0	0	0	0,056931398	0	0	0
Lacipirellula	0	0	0	0	0	0	0	0	0	0	0	0	0	0,033428046	0	0
Butyricicoccus	0	0	0	0	0	0	0	0	0	0	0	0	0	0,033428046	0	0
